# Supplementary material for: The CUL4-DDB1 ubiquitin ligase complex controls adult and embryonic stem cell differentiation and homeostasis
Source: eLife. 2015 Nov 27;4:e07539. doi: 10.7554/eLife.07539 (PMC4721963; doi:10.7554/eLife.07539)
Supplement: Supplementary file 1. — Mass spectrometry results for DDB1 interacting proteins in 3 different cell types, ESC, 293T, and HL60. Columns A) accession number either swiss-prot or ncbi; B) protein molecular weight; C) Gene Symbol; D) Gene name; E) # of peptides in control; and F) # of proteins in DDB1. DOI: http://dx.doi.org/10.7554/eLife.07539.013 [file elife-07539-supp1.xlsx]

## Sheet: Legend
Legend
column A	accession number either swiss-prot or ncbi
column B	Protein molecular weight
column C	Gene symbol
column D	Gene name
column E	# of peptides in control
column F	# of peptides in Ddb1

## Sheet: ESC
Accession Number	Molecular Weight	Symbol	Entrez Gene Name	Control	DDB1 1	DDB1 2
gi|74215029	127 kDa	DDB1	damage-specific DNA binding protein 1, 127kDa		85	119
gi|148671648	111 kDa	MTHFD1L	methylenetetrahydrofolate dehydrogenase (NADP+ dependent) 1-like		23	19
gi|158635985	111 kDa	CUL4B	cullin 4B		21	16
gi|167466258	88 kDa	CUL4A	cullin 4A		17	4
gi|40556280	76 kDa	WDTC1	WD and tetratricopeptide repeats 1		11	4
gi|147742891	169 kDa	VPRBP	Vpr (HIV-1) binding protein		9	11
gi|148694968	94 kDa	PRPF40A	PRP40 pre-mRNA processing factor 40 homolog A (S. cerevisiae)		9	10
gi|19882201	100 kDa	PSMD2	proteasome (prosome, macropain) 26S subunit, non-ATPase, 2		9	9
gi|119672912	106 kDa	CHERP	calcium homeostasis endoplasmic reticulum protein	0	8	15
gi|13542680	50 kDa	TUBB4B	tubulin, beta 4B class IVb		8	5
gi|23956326	66 kDa	DCAF8	DDB1 and CUL4 associated factor 8		7	13
gi|6680297	45 kDa	DNAJA1	DnaJ (Hsp40) homolog, subfamily A, member 1		7	4
gi|148695573	50 kDa	PSMC3	proteasome (prosome, macropain) 26S subunit, ATPase, 3		6	4
gi|12848861	31 kDa	GNB2L1	guanine nucleotide binding protein (G protein), beta polypeptide 2-like 1		6	3
gi|268837785	98 kDa	SF3B2	splicing factor 3b, subunit 2, 145kDa		6	2
gi|74226963	50 kDa	RUVBL1	RuvB-like 1 (E. coli)		6	1
gi|19526930	62 kDa	DCAF11	DDB1 and CUL4 associated factor 11		6	5
gi|226958589	134 kDa	POLR2B	polymerase (RNA) II (DNA directed) polypeptide B, 140kDa		5	3
gi|16197726	110 kDa	DDB1	damage-specific DNA binding protein 1, 127kDa		5	4
gi|112293266	94 kDa	HSPA4	heat shock 70kDa protein 4		5	1
gi|6753490	46 kDa	COPS4	COP9 signalosome subunit 4		4
gi|26351109	29 kDa	TMOD3	tropomodulin 3 (ubiquitous)		4
gi|158937312	23 kDa	HSPB1	heat shock 27kDa protein 1		4	6
gi|74139622	46 kDa	DNAJA2	DnaJ (Hsp40) homolog, subfamily A, member 2		4	1
gi|134053905	47 kDa	PSMD11	proteasome (prosome, macropain) 26S subunit, non-ATPase, 11		4
gi|187956864	115 kDa	OGDHL	oxoglutarate dehydrogenase-like		4	31
gi|6755382	51 kDa	RUVBL2	RuvB-like 2 (E. coli)		4	2
gi|148678766	13 kDa	Gm6654	predicted pseudogene 6654		4	1
gi|189491666	12 kDa	DDA1	DET1 and DDB1 associated 1		3	1
gi|148681230	87 kDa	HNRNPU	heterogeneous nuclear ribonucleoprotein U (scaffold attachment factor A)		3	2
gi|108773782	67 kDa	ABCE1	ATP-binding cassette, sub-family E (OABP), member 1		3	7
gi|200009	125 kDa	MYO1B	myosin IB		3	1
gi|74315975	106 kDa	PSMD1	proteasome (prosome, macropain) 26S subunit, non-ATPase, 1		3
gi|111378383	143 kDa	ARHGEF10	Rho guanine nucleotide exchange factor (GEF) 10		3
gi|114145505	96 kDa	HSPH1	heat shock 105kDa/110kDa protein 1		3	0
gi|19705424	61 kDa	PSMD3	proteasome (prosome, macropain) 26S subunit, non-ATPase, 3		3	0
gi|257743039	40 kDa	LDHA	lactate dehydrogenase A		3	2
gi|62899041	82 kDa	TYW1	tRNA-yW synthesizing protein 1 homolog (S. cerevisiae)		3	6
gi|6671531	53 kDa	NR0B1	nuclear receptor subfamily 0, group B, member 1		3	4
gi|254540210	91 kDa	TRPC4AP	transient receptor potential cation channel, subfamily C, member 4 associated protein		3	1
gi|124487095	88 kDa	L1TD1	LINE-1 type transposase domain containing 1		3	0
gi|125490392	38 kDa	POU5F1	POU class 5 homeobox 1		3
gi|187957396	80 kDa	RFWD2	ring finger and WD repeat domain 2, E3 ubiquitin protein ligase		2
gi|124249333	71 kDa	DCAF15	DDB1 and CUL4 associated factor 15		2
gi|12805431	35 kDa	PDHB	pyruvate dehydrogenase (lipoamide) beta		2	5
gi|119226251	39 kDa	POLR1C	polymerase (RNA) I polypeptide C, 30kDa		2	0
gi|14249398	12 kDa	PHF5A	PHD finger protein 5A		2
gi|22165392	156 kDa	NCAPD2	non-SMC condensin I complex, subunit D2		2
gi|10720404	32 kDa	VDAC1	voltage-dependent anion channel 1		2	1
gi|21746161	50 kDa	TUBB2B	tubulin, beta 2B class IIb		2	4
gi|11066098	61 kDa	TKT	transketolase		2	1
gi|6755202	23 kDa	PSMB3	proteasome (prosome, macropain) subunit, beta type, 3		2	2
gi|116283521	33 kDa	TARDBP	TAR DNA binding protein		2	2
gi|158635979	115 kDa	ATP2A2	ATPase, Ca++ transporting, cardiac muscle, slow twitch 2		2	3
gi|12852148	44 kDa	PSMC6	proteasome (prosome, macropain) 26S subunit, ATPase, 6		2	5
gi|1165123	25 kDa	PSMB1	proteasome (prosome, macropain) subunit, beta type, 1		2	2
gi|6679501	49 kDa	PSMC1	proteasome (prosome, macropain) 26S subunit, ATPase, 1		2	2
gi|202423	45 kDa	PGK1	phosphoglycerate kinase 1		2	1
gi|148704781	28 kDa	PSMA6	proteasome (prosome, macropain) subunit, alpha type, 6	0	2	4
gi|12845889	29 kDa	PSMB5	proteasome (prosome, macropain) subunit, beta type, 5		2	5
gi|148704072	60 kDa	ELP3	elongator acetyltransferase complex subunit 3		2	2
gi|148688989	118 kDa	U2SURP	U2 snRNP-associated SURP domain containing		2	14
gi|13278504	34 kDa	PSMC5	proteasome (prosome, macropain) 26S subunit, ATPase, 5		2	4
gi|148668511	163 kDa	MAP1B	microtubule-associated protein 1B		2
gi|23271707	109 kDa	EIF3B	eukaryotic translation initiation factor 3, subunit B		2	5
gi|12847471	76 kDa	RARS	arginyl-tRNA synthetase		2	0
gi|112293273	82 kDa	MCM5	minichromosome maintenance complex component 5		2	12
gi|1205976	162 kDa	EIF3A	eukaryotic translation initiation factor 3, subunit A		2
gi|12845789	52 kDa	COPS2	COP9 signalosome subunit 2		2
gi|33563284	36 kDa	COPS6	COP9 signalosome subunit 6		2
gi|117938844	134 kDa	MYBBP1A	MYB binding protein (P160) 1a		2	4
gi|10242373	81 kDa	MCM7	minichromosome maintenance complex component 7		2	11
gi|148696228	245 kDa	SNRNP200	small nuclear ribonucleoprotein 200kDa (U5)		2	6
gi|38372907	49 kDa	DDX39A	DEAD (Asp-Glu-Ala-Asp) box polypeptide 39A		2	8
gi|239985513	67 kDa	ATAD3A/ATAD3B	ATPase family, AAA domain containing 3A		2	5
gi|7706326	15 kDa	SF3B14	splicing factor 3B, 14 kDa subunit		2	3
gi|11612513	15 kDa	TOR1AIP2	torsin A interacting protein 2		2	3
gi|10645195	14 kDa	HIST1H2AB/HIST1H2AE	histone cluster 1, H2ae		2	1
gi|14250257	71 kDa	COPG1	coatomer protein complex, subunit gamma 1		2	1
gi|11528490	145 kDa	FLII	flightless I homolog (Drosophila)		1	3
gi|124053443	133 kDa	AMBRA1	autophagy/beclin-1 regulator 1		1	4
gi|32015	50 kDa	TUBA4A	tubulin, alpha 4a		1	4
gi|12846015	34 kDa	TECR	trans-2,3-enoyl-CoA reductase		1	2
gi|33859811	83 kDa	HADHA	hydroxyacyl-CoA dehydrogenase/3-ketoacyl-CoA thiolase/enoyl-CoA hydratase (trifunctional protein), alpha subunit		1	7
gi|153945749	173 kDa	TOP2A	topoisomerase (DNA) II alpha 170kDa		1	3
gi|23958509	138 kDa	COPA	coatomer protein complex, subunit alpha		1	2
gi|4502201	21 kDa	ARF1	ADP-ribosylation factor 1		1	4
gi|148685117	14 kDa	PSMA1	proteasome (prosome, macropain) subunit, alpha type, 1		1	4
gi|9506571	36 kDa	EIF2S1	eukaryotic translation initiation factor 2, subunit 1 alpha, 35kDa		1	3
gi|118600805	58 kDa	PCCB	propionyl CoA carboxylase, beta polypeptide		1	2
gi|23346437	44 kDa	SF3B4	splicing factor 3b, subunit 4, 49kDa		1	2
gi|148692574	79 kDa	ZBTB39	zinc finger and BTB domain containing 39		1	7
gi|119637823	37 kDa	HNRNPH3	heterogeneous nuclear ribonucleoprotein H3 (2H9)		1	5
gi|14250204	101 kDa	MTHFD1	methylenetetrahydrofolate dehydrogenase (NADP+ dependent) 1, methenyltetrahydrofolate cyclohydrolase, formyltetrahydrofolate synthetase		1	4
gi|148685435	101 kDa	ATXN2L	ataxin 2-like		1	4
gi|109948300	92 kDa	TRIM71	tripartite motif containing 71, E3 ubiquitin protein ligase		1	3
gi|126722757	46 kDa	PISD	phosphatidylserine decarboxylase		1	2
gi|148709445	56 kDa	PRPF19	PRP19/PSO4 pre-mRNA processing factor 19 homolog (S. cerevisiae)		0	3
gi|28201978	54 kDa	PDHX	pyruvate dehydrogenase complex, component X			5
gi|84095197	30 kDa	TMEM55B	transmembrane protein 55B			2
gi|188219551	58 kDa	EIF2B4	eukaryotic translation initiation factor 2B, subunit 4 delta, 67kDa			3
gi|22122387	44 kDa	CTH	cystathionase (cystathionine gamma-lyase)			2
gi|1022776	126 kDa	RFC1	replication factor C (activator 1) 1, 145kDa			3
gi|6679261	43 kDa	PDHA1	pyruvate dehydrogenase (lipoamide) alpha 1			6
gi|12834195	58 kDa	SMU1	smu-1 suppressor of mec-8 and unc-52 homolog (C. elegans)			2
gi|148701990	120 kDa	HDAC6	histone deacetylase 6			5
gi|13905140	58 kDa	FARSA	phenylalanyl-tRNA synthetase, alpha subunit			5
gi|14198355	29 kDa	PSMB4	proteasome (prosome, macropain) subunit, beta type, 4			2
gi|11230780	44 kDa	TSG101	tumor susceptibility gene 101			4
gi|6996911	47 kDa	ASS1	argininosuccinate synthase 1			3
gi|14149756	38 kDa	EIF2S2	eukaryotic translation initiation factor 2, subunit 2 beta, 38kDa			3
gi|124487445	117 kDa	IPO8	importin 8			8
gi|111160869	33 kDa	TRA2A	transformer 2 alpha homolog (Drosophila)			2
gi|148680747	108 kDa	ANKFY1	ankyrin repeat and FYVE domain containing 1			2
gi|12833183	28 kDa	PSMA3	proteasome (prosome, macropain) subunit, alpha type, 3			3
gi|13517493	100 kDa	SRRT	serrate RNA effector molecule homolog (Arabidopsis)			3
gi|18390321	69 kDa	RPA1	replication protein A1, 70kDa			2
gi|6753530	20 kDa	CRYAB	crystallin, alpha B			2
gi|1196528	47 kDa	PSMC4	proteasome (prosome, macropain) 26S subunit, ATPase, 4			3
gi|116283229	42 kDa	PA2G4	proliferation-associated 2G4, 38kDa			3
gi|1762984	28 kDa	BUB3	BUB3 mitotic checkpoint protein			2
gi|148704970	58 kDa	DLD	dihydrolipoamide dehydrogenase			2
gi|13905236	80 kDa	PCCA	propionyl CoA carboxylase, alpha polypeptide			2
gi|12852375	60 kDa	FAR1	fatty acyl CoA reductase 1			4
gi|15426462	46 kDa	CTBP2	C-terminal binding protein 2			3
gi|21450169	41 kDa	PRPSAP2	phosphoribosyl pyrophosphate synthetase-associated protein 2			3
gi|228480232	28 kDa	SNRPA1	small nuclear ribonucleoprotein polypeptide A'			3
gi|1655901	36 kDa	ELAVL1	ELAV (embryonic lethal, abnormal vision, Drosophila)-like 1 (Hu antigen R)			2
gi|148670608	121 kDa	ACLY	ATP citrate lyase			6
gi|33859484	92 kDa	MCM3	minichromosome maintenance complex component 3			4
gi|18700024	42 kDa	IDH3B	isocitrate dehydrogenase 3 (NAD+) beta			3
gi|120537241	134 kDa	LARS	leucyl-tRNA synthetase			4
gi|12843957	35 kDa	PRPS1	phosphoribosyl pyrophosphate synthetase 1			2
gi|14250408	57 kDa	DARS	aspartyl-tRNA synthetase			12
gi|9790069	49 kDa	DDX39B	DEAD (Asp-Glu-Ala-Asp) box polypeptide 39B			2
gi|13278615	72 kDa	IVNS1ABP	influenza virus NS1A binding protein			3
gi|148695026	43 kDa	RBMS1	RNA binding motif, single stranded interacting protein 1			2
gi|148670789	58 kDa	DCAF4	DDB1 and CUL4 associated factor 4			5
gi|6753738	51 kDa	Eif2s3x	eukaryotic translation initiation factor 2, subunit 3, structural gene X-linked			4
gi|148672481	56 kDa	PPARA	peroxisome proliferator-activated receptor alpha			3

## Sheet: 293T
Accession Number	Molecular Weight	Symbol	Entrez Gene Name	Control	DDB1 1
Q16531	127 kDa	DDB1	damage-specific DNA binding protein 1, 127kDa	0	59
P08107	70 kDa			7	21
Q99460	106 kDa	PSMD1	proteasome (prosome, macropain) 26S subunit, non-ATPase, 1	0	15
P17980	49 kDa	PSMC3	proteasome (prosome, macropain) 26S subunit, ATPase, 3	0	14
P35998	49 kDa	PSMC2	proteasome (prosome, macropain) 26S subunit, ATPase, 2	0	14
P46379	119 kDa	BAG6	BCL2-associated athanogene 6	0	14
Q8WU68	27 kDa	U2AF1L4	U2 small nuclear RNA auxiliary factor 1-like 4	3	14
Q02218	116 kDa	OGDH	oxoglutarate (alpha-ketoglutarate) dehydrogenase (lipoamide)	0	13
Q15008	46 kDa	PSMD6	proteasome (prosome, macropain) 26S subunit, non-ATPase, 6	0	13
O43242	61 kDa	PSMD3	proteasome (prosome, macropain) 26S subunit, non-ATPase, 3	0	12
P05023	113 kDa	ATP1A1	ATPase, Na+/K+ transporting, alpha 1 polypeptide	0	12
Q13200	100 kDa	PSMD2	proteasome (prosome, macropain) 26S subunit, non-ATPase, 2	0	11
P30876	134 kDa	POLR2B	polymerase (RNA) II (DNA directed) polypeptide B, 140kDa	0	11
P62333	44 kDa	PSMC6	proteasome (prosome, macropain) 26S subunit, ATPase, 6	0	11
Q04637	175 kDa	EIF4G1	eukaryotic translation initiation factor 4 gamma, 1	0	10
P62191	49 kDa	PSMC1	proteasome (prosome, macropain) 26S subunit, ATPase, 1	0	10
O00231	47 kDa	PSMD11	proteasome (prosome, macropain) 26S subunit, non-ATPase, 11	0	10
Q13620	104 kDa	CUL4B	cullin 4B	0	9
O95831	67 kDa	AIFM1	apoptosis-inducing factor, mitochondrion-associated, 1	0	8
P62195	46 kDa	PSMC5	proteasome (prosome, macropain) 26S subunit, ATPase, 5	0	8
Q5JWF2	111 kDa	GNAS	GNAS complex locus	0	8
P25786	30 kDa	PSMA1	proteasome (prosome, macropain) subunit, alpha type, 1	0	8
P60900	27 kDa	PSMA6	proteasome (prosome, macropain) subunit, alpha type, 6	0	8
Q9NTJ3	147 kDa	SMC4	structural maintenance of chromosomes 4	0	8
P43686	47 kDa	PSMC4	proteasome (prosome, macropain) 26S subunit, ATPase, 4	0	8
Q9Y4B6	169 kDa	VPRBP	Vpr (HIV-1) binding protein	0	7
P36957	49 kDa	DLST	dihydrolipoamide S-succinyltransferase (E2 component of 2-oxo-glutarate complex)	1	7
P20618	26 kDa	PSMB1	proteasome (prosome, macropain) subunit, beta type, 1	0	7
P09622	54 kDa	DLD	dihydrolipoamide dehydrogenase	0	7
O14818	28 kDa	PSMA7	proteasome (prosome, macropain) subunit, alpha type, 7	0	7
O00232	53 kDa	PSMD12	proteasome (prosome, macropain) 26S subunit, non-ATPase, 12	0	7
Q7L5D6	37 kDa	GET4	golgi to ER traffic protein 4 homolog (S. cerevisiae)	0	6
P31689	45 kDa	DNAJA1	DnaJ (Hsp40) homolog, subfamily A, member 1	0	6
Q9UJS0	74 kDa	SLC25A13	solute carrier family 25 (aspartate/glutamate carrier), member 13	0	6
Q9UNM6	43 kDa	PSMD13	proteasome (prosome, macropain) 26S subunit, non-ATPase, 13	0	6
P28066	26 kDa	PSMA5	proteasome (prosome, macropain) subunit, alpha type, 5	0	6
Q9UNF1	65 kDa	MAGED2	melanoma antigen family D, 2	0	5
Q5T749	64 kDa	KPRP	keratinocyte proline-rich protein	4	5
P25789	29 kDa	PSMA4	proteasome (prosome, macropain) subunit, alpha type, 4	0	5
P10321	41 kDa	HLA-C	major histocompatibility complex, class I, C	0	4
Q9UJC3	85 kDa	HOOK1	hook microtubule-tethering protein 1	0	4
Q9ULT8	289 kDa	HECTD1	HECT domain containing E3 ubiquitin protein ligase 1	0	4
P08195	68 kDa	SLC3A2	solute carrier family 3 (amino acid transporter heavy chain), member 2	0	4
Q99707	141 kDa	MTR	5-methyltetrahydrofolate-homocysteine methyltransferase	0	4
Q99436	30 kDa	PSMB7	proteasome (prosome, macropain) subunit, beta type, 7	0	4
P49720	23 kDa	PSMB3	proteasome (prosome, macropain) subunit, beta type, 3	0	4
P04792	23 kDa	HSPB1	heat shock 27kDa protein 1	0	4
P55036	41 kDa	PSMD4	proteasome (prosome, macropain) 26S subunit, non-ATPase, 4	0	4
Q7Z6Z7	482 kDa	HUWE1	HECT, UBA and WWE domain containing 1, E3 ubiquitin protein ligase	0	4
P25788	28 kDa	PSMA3	proteasome (prosome, macropain) subunit, alpha type, 3	0	4
P06493	34 kDa	CDK1	cyclin-dependent kinase 1	0	4
O00487	35 kDa	PSMD14	proteasome (prosome, macropain) 26S subunit, non-ATPase, 14	0	4
P28074	28 kDa	PSMB5	proteasome (prosome, macropain) subunit, beta type, 5	0	4
Q9NVI7	71 kDa	ATAD3A/ATAD3B	ATPase family, AAA domain containing 3A	0	4
O15042	118 kDa	U2SURP	U2 snRNP-associated SURP domain containing	0	3
P55884	92 kDa	EIF3B	eukaryotic translation initiation factor 3, subunit B	0	3
P53396	121 kDa	ACLY	ATP citrate lyase	0	3
P11441	18 kDa	UBL4A	ubiquitin-like 4A	0	3
O75190	36 kDa	DNAJB6	DnaJ (Hsp40) homolog, subfamily B, member 6	0	3
Q96CS3	53 kDa	FAF2	Fas associated factor family member 2	0	3
Q9Y5V3	86 kDa	MAGED1	melanoma antigen family D, 1	0	3
O00165	32 kDa	HAX1	HCLS1 associated protein X-1	0	3
Q13619	88 kDa	CUL4A	cullin 4A	0	3
Q02978	34 kDa	SLC25A11	solute carrier family 25 (mitochondrial carrier; oxoglutarate carrier), member 11	0	3
P49721	23 kDa	PSMB2	proteasome (prosome, macropain) subunit, beta type, 2	0	3
P51665	37 kDa	PSMD7	proteasome (prosome, macropain) 26S subunit, non-ATPase, 7	0	3
Q14683	143 kDa	SMC1A	structural maintenance of chromosomes 1A	0	3
P51571	19 kDa	SSR4	signal sequence receptor, delta	0	3
Q14203	142 kDa	DCTN1	dynactin 1	0	3
Q92616	293 kDa	GCN1L1	GCN1 general control of amino-acid synthesis 1-like 1 (yeast)	0	2
Q12874	59 kDa	SF3A3	splicing factor 3a, subunit 3, 60kDa	1	2
Q8N163	103 kDa	CCAR2	cell cycle and apoptosis regulator 2	0	2
Q92598	97 kDa	HSPH1	heat shock 105kDa/110kDa protein 1	0	2
Q9UBM7	54 kDa	DHCR7	7-dehydrocholesterol reductase	0	2
Q9BW61	12 kDa	DDA1	DET1 and DDB1 associated 1	0	2
P23921	90 kDa	RRM1	ribonucleotide reductase M1	0	2
Q13098	56 kDa	GPS1	G protein pathway suppressor 1	0	2
Q9NZJ0	79 kDa	DTL	denticleless E3 ubiquitin protein ligase homolog (Drosophila)	0	2
P57088	28 kDa	TMEM33	transmembrane protein 33	0	2
O15160	39 kDa	POLR1C	polymerase (RNA) I polypeptide C, 30kDa	0	2
Q9BV68	36 kDa	RNF126	ring finger protein 126	0	2
P35613	42 kDa	BSG	basigin (Ok blood group)	0	2
P08559	43 kDa	PDHA1	pyruvate dehydrogenase (lipoamide) alpha 1	2	2
P53985	54 kDa	SLC16A1	solute carrier family 16 (monocarboxylate transporter), member 1	0	2
Q13501	48 kDa	SQSTM1	sequestosome 1	0	2
Q9BT78	46 kDa	COPS4	COP9 signalosome subunit 4	0	2
Q9H936	34 kDa	SLC25A22	solute carrier family 25 (mitochondrial carrier: glutamate), member 22	0	2
Q9UHY1	60 kDa	NRBP1	nuclear receptor binding protein 1	0	2
O15294	117 kDa	OGT	O-linked N-acetylglucosamine (GlcNAc) transferase	0	2
Q99615	56 kDa	DNAJC7	DnaJ (Hsp40) homolog, subfamily C, member 7	0	2
Q9Y285	58 kDa	FARSA	phenylalanyl-tRNA synthetase, alpha subunit	0	2
P26639	83 kDa	TARS	threonyl-tRNA synthetase	0	2
P28070	29 kDa	PSMB4	proteasome (prosome, macropain) subunit, beta type, 4	0	2
P49815	201 kDa	TSC2	tuberous sclerosis 2	0	2
Q9UQE7	142 kDa	SMC3	structural maintenance of chromosomes 3	0	2
P35606	102 kDa	COPB2	coatomer protein complex, subunit beta 2 (beta prime)	0	2
P11182	53 kDa	DBT	dihydrolipoamide branched chain transacylase E2	0	2
P46736	36 kDa	BRCC3	BRCA1/BRCA2-containing complex, subunit 3	0	2
Q86VS8	83 kDa	HOOK3	hook microtubule-tethering protein 3	0	2
Q99733	43 kDa	NAP1L4	nucleosome assembly protein 1-like 4	0	2
P41091	51 kDa	EIF2S3	eukaryotic translation initiation factor 2, subunit 3 gamma, 52kDa	0	2
P25787	26 kDa	PSMA2	proteasome (prosome, macropain) subunit, alpha type, 2	0	2
Q8IWX8	104 kDa	CHERP	calcium homeostasis endoplasmic reticulum protein	0	2
92890	35 kDa			0	2
P00374	21 kDa			0	2
Q9H992	78 kDa	2015-03-07	membrane-associated ring finger (C3HC4) 7, E3 ubiquitin protein ligase	0	2
Q9Y3B4	15 kDa	SF3B14	splicing factor 3B, 14 kDa subunit	2	2
Q9UNY4	130 kDa	TTF2	transcription termination factor, RNA polymerase II	0	1
Q9UMS4	55 kDa	PRPF19	pre-mRNA processing factor 19	0	1
Q7L5N1	36 kDa	COPS6	COP9 signalosome subunit 6	0	1
P48556	40 kDa	PSMD8	proteasome (prosome, macropain) 26S subunit, non-ATPase, 8	0	1
Q9Y295	41 kDa	DRG1	developmentally regulated GTP binding protein 1	0	1
P55061	27 kDa	TMBIM6	transmembrane BAX inhibitor motif containing 6	0	1
P55061

## Sheet: HL60
Accession Number	Molecular Weight	Symbol	Entrez Gene Name	Control	DDB1 1
Q9Y490	269.599	TLN1	talin 1	74	77
O43707	104.788	ACTN4	actinin, alpha 4	47	58
P12814	102.993	ACTN1	actinin, alpha 1	43	51
P46940	189.134	IQGAP1	IQ motif containing GTPase activating protein 1	36	44
P26038	67.7778	MSN	moesin	40	43
P08133	75.8256	ANXA6	annexin A6	38	41
P13796	70.2439	LCP1	lymphocyte cytosolic protein 1 (L-plastin)	33	39
Q9NYU2-2	174.867	UGGT1	UDP-glucose glycoprotein glucosyltransferase 1	35	38
P41252	144.406	IARS	isoleucyl-tRNA synthetase	36	38
Q16531	126.887	DDB1	damage-specific DNA binding protein 1, 127kDa	28	36
Q14697	106.807	GANAB	glucosidase, alpha; neutral AB	31	35
Q9P2R3	128.318	ANKFY1	ankyrin repeat and FYVE domain containing 1	27	34
Q14697-2	109.369	GANAB	glucosidase, alpha; neutral AB	30	34
Q6P3W7	103.642	SCYL2	SCY1-like 2 (S. cerevisiae)	31	34
P22314	117.774	UBA1	ubiquitin-like modifier activating enzyme 1	27	32
P02545-2	65.0956	LMNA	lamin A/C	30	32
Q13576	180.465	IQGAP2	IQ motif containing GTPase activating protein 2	23	31
O75688	52.6094	PPM1B	protein phosphatase, Mg2+/Mn2+ dependent, 1B	29	31
P29144	138.263	TPP2	tripeptidyl peptidase II	23	30
P12270	267.131	TPR	translocated promoter region, nuclear basket protein	26	30
B2RCM2	134.352	LARS	leucyl-tRNA synthetase	27	30
P53621	138.258	COPA	coatomer protein complex, subunit alpha	25	29
O75688-2	42.7437	PPM1B	protein phosphatase, Mg2+/Mn2+ dependent, 1B	27	29
Q4W4Y1	96.0192	PDCD6IP	programmed cell death 6 interacting protein	23	28
P18206-2	116.649	VCL	vinculin	23	28
B7Z855	116.952	USP7	ubiquitin specific peptidase 7 (herpes virus-associated)	19	27
Q3V6T2-5	207.67	CCDC88A	coiled-coil domain containing 88A	25	27
B2R5U1	99.6093	SND1	staphylococcal nuclease and tudor domain containing 1	18	26
P49588	106.743	AARS	alanyl-tRNA synthetase	22	26
P41250	83.1126	GARS	glycyl-tRNA synthetase	19	25
E9PL22	104.713			20	25
Q59HA3	132.605	IQGAP2	IQ motif containing GTPase activating protein 2	20	25
P23141	62.4812	CES1	carboxylesterase 1	21	25
Q14203-5	126.654	DCTN1	dynactin 1	22	25
Q16555	62.2546	DPYSL2	dihydropyrimidinase-like 2	20	23
P30041	25.0192	PRDX6	peroxiredoxin 6	21	23
B4E022	62.8393	TKT	transketolase	22	23
B4DH02	94.3013	HSPA4	heat shock 70kDa protein 4	12	22
P15311	69.3697	EZR	ezrin	19	22
E5KMI6	106.436	LONP1	lon peptidase 1, mitochondrial	19	22
B4DV79	85.0814	EIF3B	eukaryotic translation initiation factor 3, subunit B	14	21
Q86U75	66.9753			18	21
Q8N163	102.838	CCAR2	cell cycle and apoptosis regulator 2	19	21
Q9UHL4	54.3072	DPP7	dipeptidyl-peptidase 7	17	20
O43776	62.9025	NARS	asparaginyl-tRNA synthetase	17	20
O43175	56.6144	PHGDH	phosphoglycerate dehydrogenase	17	20
P50395	50.6309	GDI2	GDP dissociation inhibitor 2	14	19
A8K690	62.6154	STIP1	stress-induced phosphoprotein 1	14	19
B4DZI8	98.9836	COPB2	coatomer protein complex, subunit beta 2 (beta prime)	15	19
Q15057	87.9732	ACAP2	ArfGAP with coiled-coil, ankyrin repeat and PH domains 2	16	19
B7Z881	99.3653	IQGAP2	IQ motif containing GTPase activating protein 2	16	19
B7Z254	47.8081	PDIA6	protein disulfide isomerase family A, member 6	16	19
P31939-2	64.4833	ATIC	5-aminoimidazole-4-carboxamide ribonucleotide formyltransferase/IMP cyclohydrolase	9	18
P05023-3	109.48	ATP1A1	ATPase, Na+/K+ transporting, alpha 1 polypeptide	15	18
P48735	50.8769	IDH2	isocitrate dehydrogenase 2 (NADP+), mitochondrial	15	18
A5PLK7	49.6471	RCC2	regulator of chromosome condensation 2	15	18
V9HW62	20.7062	GLO1	glyoxalase I	16	18
P16278-3	72.7045	GLB1	galactosidase, beta 1	13	17
P05120	46.5661	SERPINB2	serpin peptidase inhibitor, clade B (ovalbumin), member 2	14	17
P27824	67.5259	CANX	calnexin	15	17
B7Z937	51.6332	PDK1	pyruvate dehydrogenase kinase, isozyme 1	15	17
Q16851	56.9047	UGP2	UDP-glucose pyrophosphorylase 2	15	17
A8K6N4	100.003	RB1CC1	RB1-inducible coiled-coil 1	16	17
P21281	56.4649	ATP6V1B2	ATPase, H+ transporting, lysosomal 56/58kDa, V1 subunit B2	12	16
P23381	53.1316	WARS	tryptophanyl-tRNA synthetase	12	16
B4E3A8	38.6607	SERPINB1	serpin peptidase inhibitor, clade B (ovalbumin), member 1	13	16
B4DY09	38.8862	ILF2	interleukin enhancer binding factor 2	14	16
B3KQM6	77.8953	ATG7	autophagy related 7	10	15
Q16181	50.648	2014-09-07	septin 7	12	15
B4DUF1	75.7983	GBE1	glucan (1,4-alpha-), branching enzyme 1	12	15
Q6PKD3	40.3714	RDX	radixin	12	15
Q02880-2	182.548	TOP2B	topoisomerase (DNA) II beta 180kDa	12	15
Q13045-2	138.405	FLII	flightless I homolog (Drosophila)	13	15
V9HWC6	22.728	PPIB	peptidylprolyl isomerase B (cyclophilin B)	14	15
O00231	47.434	PSMD11	proteasome (prosome, macropain) 26S subunit, non-ATPase, 11	14	15
Q92878-3	138.346	RAD50	RAD50 homolog (S. cerevisiae)	14	15
A2IRN0	84.962	RAP1A	RAP1A, member of RAS oncogene family	14	15
P67936	28.5045	TPM4	tropomyosin 4	9	14
O00299	26.9057	CLIC1	chloride intracellular channel 1	11	14
Q02790	51.7721	FKBP4	FK506 binding protein 4, 59kDa	11	14
A8K492	101.08	MARS	methionyl-tRNA synthetase	11	14
B4DDF7	64.1403	PPP2R1A	protein phosphatase 2, regulatory subunit A, alpha	11	14
P20618	26.4724	PSMB1	proteasome (prosome, macropain) subunit, beta type, 1	11	14
P37802	22.3772	TAGLN2	transgelin 2	11	14
B5MCX3	36.9169	2014-09-02	septin 2	12	14
B4DZ08	83.361	ACO2	aconitase 2, mitochondrial	12	14
P61158	47.341	ACTR3	ARP3 actin-related protein 3 homolog (yeast)	12	14
P61981	28.2849	YWHAG	tyrosine 3-monooxygenase/tryptophan 5-monooxygenase activation protein, gamma	12	14
P31040	72.6453	SDHA	succinate dehydrogenase complex, subunit A, flavoprotein (Fp)	9	13
Q9Y2P8	40.8166	RCL1	RNA terminal phosphate cyclase-like 1	10	13
P36222	42.5984	CHI3L1	chitinase 3-like 1 (cartilage glycoprotein-39)	11	13
Q15008	45.5023	PSMD6	proteasome (prosome, macropain) 26S subunit, non-ATPase, 6	11	13
P31946-2	27.8327	YWHAB	tyrosine 3-monooxygenase/tryptophan 5-monooxygenase activation protein, beta	11	13
P51610-2	201.724	HCFC1	host cell factor C1	6	12
H0UID5	104.157	AP2B1	adaptor-related protein complex 2, beta 1 subunit	7	12
O60841	138.742	EIF5B	eukaryotic translation initiation factor 5B	7	12
Q96HE7	54.3581	ERO1L	ERO1-like (S. cerevisiae)	7	12
Q03252	67.6475	LMNB2	lamin B2	8	12
Q96QK1	91.6489	VPS35	vacuolar protein sorting 35 homolog (S. cerevisiae)	8	12
Q92769	55.3288	HDAC2	histone deacetylase 2	9	12
A8K2R3	81.1187	KDM1A	lysine (K)-specific demethylase 1A	9	12
P54886-2	87.0344	ALDH18A1	aldehyde dehydrogenase 18 family, member A1	10	12
E7EU96	45.2819	CSNK2A1	casein kinase 2, alpha 1 polypeptide	10	12
Q12906-5	74.5603	ILF3	interleukin enhancer binding factor 3, 90kDa	10	12
Q9NTK5	44.7153	OLA1	Obg-like ATPase 1	10	12
Q8TAQ2	132.797	SMARCC2	SWI/SNF related, matrix associated, actin dependent regulator of chromatin, subfamily c, member 2	10	12
O15143	40.9234	ARPC1B	actin related protein 2/3 complex, subunit 1B, 41kDa	7	11
O43318-4	53.7054	MAP3K7	mitogen-activated protein kinase kinase kinase 7	7	11
O00232	52.8706	PSMD12	proteasome (prosome, macropain) 26S subunit, non-ATPase, 12	7	11
P37837	37.5165	TALDO1	transaldolase 1	7	11
A8K5W7	105.873	IARS2	isoleucyl-tRNA synthetase 2, mitochondrial	8	11
E7EQY4	58.6894	MTA3	metastasis associated 1 family, member 3	8	11
P16885	147.776	PLCG2	phospholipase C, gamma 2 (phosphatidylinositol-specific)	8	11
P14314-2	59.1407	PRKCSH	protein kinase C substrate 80K-H	8	11
P35237	42.5941	SERPINB6	serpin peptidase inhibitor, clade B (ovalbumin), member 6	8	11
Q9BXP5-4	100.085	SRRT	serrate, RNA effector molecule	8	11
Q5M7Z9	78.5554	TARS	threonyl-tRNA synthetase	8	11
O15144	34.3115	ARPC2	actin related protein 2/3 complex, subunit 2, 34kDa	9	11
B2RAS2	58.9803	CECR1	cat eye syndrome chromosome region, candidate 1	9	11
P09211	23.341	GSTP1	glutathione S-transferase pi 1	9	11
B2R776	39.2631	KCNAB2	potassium voltage-gated channel, shaker-related subfamily, beta member 2	9	11
B0AZM0	38.742	KCNAB2	potassium voltage-gated channel, shaker-related subfamily, beta member 2	9	11
Q09028-3	46.1296	RBBP4	retinoblastoma binding protein 4	9	11
Q15717	36.0692	ELAVL1	ELAV like RNA binding protein 1	5	10
P10253	105.257	GAA	glucosidase, alpha; acid	5	10
Q96P48-7	127.585	ARAP1	ArfGAP with RhoGAP domain, ankyrin repeat and PH domain 1	6	10
P30040	28.9752	ERP29	endoplasmic reticulum protein 29	6	10
Q14141-2	48.842	2014-09-06	septin 6	7	10
B4DME8	68.669	DDX1	DEAD (Asp-Glu-Ala-Asp) box helicase 1	7	10
P13674-2	60.9289	P4HA1	prolyl 4-hydroxylase, alpha polypeptide I	7	10
O75083	66.1519	WDR1	WD repeat domain 1	7	10
Q96C19	26.6805	EFHD2	EF-hand domain family, member D2	8	10
I3L397	16.108	EIF5A	eukaryotic translation initiation factor 5A	8	10
P12004	28.7503	PCNA	proliferating cell nuclear antigen	8	10
P08559	43.2676	PDHA1	pyruvate dehydrogenase (lipoamide) alpha 1	8	10
P28074	28.4622	PSMB5	proteasome (prosome, macropain) subunit, beta type, 5	8	10
Q9Y4E8-2	109.227	USP15	ubiquitin specific peptidase 15	8	10
Q92835-2	133.11	INPP5D	inositol polyphosphate-5-phosphatase, 145kDa		10
Q709C8-4	402.831	VPS13C	vacuolar protein sorting 13 homolog C (S. cerevisiae)	3	9
Q9Y266	38.2191	NUDC	nudC nuclear distribution protein	4	9
P13798	81.1726	APEH	acylaminoacyl-peptide hydrolase	5	9
Q9ULA0	52.3949	DNPEP	aspartyl aminopeptidase	5	9
E7ERW8	135.26	DIAPH1	diaphanous-related formin 1	6	9
B4E0X8	66.1908	FUBP1	far upstream element (FUSE) binding protein 1	6	9
Q9BVJ8	47.0644	HEXA	hexosaminidase A (alpha polypeptide)	6	9
Q5URX0	38.2341	HEXB	hexosaminidase B (beta polypeptide)	6	9
C6K6I4	40.4811	HLA-B	major histocompatibility complex, class I, B	6	9
Q32P28	83.3411	LEPRE1	leucine proline-enriched proteoglycan (leprecan) 1	6	9
P23368	65.4018	ME2	malic enzyme 2, NAD(+)-dependent, mitochondrial	6	9
P61204	20.5877	ARF3	ADP-ribosylation factor 3	7	9
P17812	66.648	CTPS1	CTP synthase 1	7	9
A8K766	27.9042	ETFB	electron-transfer-flavoprotein, beta polypeptide	7	9
P07954-2	50.1807	FH	fumarate hydratase	7	9
P07203	22.0751	GPX1	glutathione peroxidase 1	7	9
P60891	34.8119	PRPS1	phosphoribosyl pyrophosphate synthetase 1	7	9
Q99865	29.1698	SPIN2A/SPIN2B	spindlin family, member 2B	7	9
P45974-2	93.2484	USP5	ubiquitin specific peptidase 5 (isopeptidase T)	7	9
Q13619	87.6244	CUL4A	cullin 4A	4	8
Q13409-3	68.3837	DYNC1I2	dynein, cytoplasmic 1, intermediate chain 2	4	8
P49915	76.667	GMPS	guanine monphosphate synthase	4	8
B7Z6M1	65.5908	PLS3	plastin 3	4	8
Q5JY90	55.8452	BTK	Bruton agammaglobulinemia tyrosine kinase	5	8
B3KY63	215.149	CHD4	chromodomain helicase DNA binding protein 4	5	8
B4DW58	41.2806	EVL	Enah/Vasp-like	5	8
Q9BYD1	20.6787	MRPL13	mitochondrial ribosomal protein L13	5	8
P18085	20.4977	ARF4	ADP-ribosylation factor 4	6	8
Q8TB01	62.023	CKAP4	cytoskeleton-associated protein 4	6	8
Q14315-2	287.102	FLNC	filamin C, gamma	6	8
P82663	20.1033	MRPS25	mitochondrial ribosomal protein S25	6	8
P05771	76.8191	PRKCB	protein kinase C, beta	6	8
P63000	21.4362	RAC1	ras-related C3 botulinum toxin substrate 1 (rho family, small GTP binding protein Rac1)	6	8
O94979-6	117.599	SEC31A	SEC31 homolog A (S. cerevisiae)	6	8
Q92673	248.267	SORL1	sortilin-related receptor, L(DLR class) A repeats containing	6	8
Q7L0Y3	47.3166	TRMT10C	tRNA methyltransferase 10 homolog C (S. cerevisiae)	6	8
E9PB90	98.9088	HK2	hexokinase 2		8
Q7KZX8	55.6212	GSPT1	G1 to S phase transition 1	2	7
B4DWG1	89.6504	SEC23IP	SEC23 interacting protein	2	7
P15144	109.471	ANPEP	alanyl (membrane) aminopeptidase	3	7
F8WJN3	52.2378	CPSF6	cleavage and polyadenylation specific factor 6, 68kDa	3	7
B4DEK4	46.0687	SNX2	sorting nexin 2	3	7
O00154-6	36.5446	ACOT7	acyl-CoA thioesterase 7	4	7
Q13620-1	102.235	CUL4B	cullin 4B	4	7
A8K4A8	73.5281	DARS2	aspartyl-tRNA synthetase 2, mitochondrial	4	7
Q9H773	18.6694	DCTPP1	dCTP pyrophosphatase 1	4	7
B4DSQ5	82.8745	SEC23A	Sec23 homolog A (S. cerevisiae)	4	7
Q9Y5K5-2	36.0562	UCHL5	ubiquitin carboxyl-terminal hydrolase L5	4	7
H3BRG4	44.607	UQCRC2	ubiquinol-cytochrome c reductase core protein II	4	7
P30837	57.1702	ALDH1B1	aldehyde dehydrogenase 1 family, member B1	5	7
A8K067	73.377	CARS	cysteinyl-tRNA synthetase	5	7
Q9NR50	50.208	EIF2B3	eukaryotic translation initiation factor 2B, subunit 3 gamma, 58kDa	5	7
P51570	42.2456	GALK1	galactokinase 1	5	7
O14929	49.4808	HAT1	histone acetyltransferase 1	5	7
P19367-4	101.02	HK1	hexokinase 1	5	7
P30462	40.3329	HLA-B	major histocompatibility complex, class I, B	5	7
P55160	128.071	NCKAP1L	NCK-associated protein 1-like	5	7
Q9H9Y6	128.146	POLR1B	polymerase (RNA) I polypeptide B, 128kDa	5	7
H0YNE3	26.8529	PSME1	proteasome (prosome, macropain) activator subunit 1 (PA28 alpha)	5	7
O14980	123.306	XPO1	exportin 1	5	7
O95619	26.4827	YEATS4	YEATS domain containing 4	5	7
B7Z4B2	92.807	NPEPPS	aminopeptidase puromycin sensitive		7
O75340	21.8548	PDCD6	programmed cell death 6	2	6
Q9BW92	80.9854	TARS2	threonyl-tRNA synthetase 2, mitochondrial (putative)	2	6
A8K4G7	49.2424	VPS4B	vacuolar protein sorting 4 homolog B (S. cerevisiae)	2	6
B4DSH1	89.1712	CDC5L	cell division cycle 5-like	3	6
Q75MQ1	59.1036	CUL1	cullin 1	3	6
Q9Y295	40.5168	DRG1	developmentally regulated GTP binding protein 1	3	6
B4DHX4	46.8782	GDI1	GDP dissociation inhibitor 1	3	6
M0R3F1	71.677	HNRNPUL1	heterogeneous nuclear ribonucleoprotein U-like 1	3	6
Q5DT20	282.199	HRNR	hornerin	3	6
Q07666-2	45.832	KHDRBS1	KH domain containing, RNA binding, signal transduction associated 1	3	6
P43034	46.6082	PAFAH1B1	platelet-activating factor acetylhydrolase 1b, regulatory subunit 1 (45kDa)	3	6
P51531-2	179.169	SMARCA2	SWI/SNF related, matrix associated, actin dependent regulator of chromatin, subfamily a, member 2	3	6
B2R8Y6	133.976	STAG2	stromal antigen 2	3	6
B3KXC3	21.1823			4	6
P21399	98.3366	ACO1	aconitase 1, soluble	4	6
O95433	38.2503	AHSA1	AHA1, activator of heat shock 90kDa protein ATPase homolog 1 (yeast)	4	6
Q8N8A2	107.535	ANKRD44	ankyrin repeat domain 44	4	6
P59998	19.6543	ARPC4	actin related protein 2/3 complex, subunit 4, 20kDa	4	6
P21283	43.914	ATP6V1C1	ATPase, H+ transporting, lysosomal 42kDa, V1 subunit C1	4	6
C9JFR7	11.326	CYCS	cytochrome c, somatic	4	6
Q15075	162.367	EEA1	early endosome antigen 1	4	6
A5PKY0	66.3069	EPS15L1	epidermal growth factor receptor pathway substrate 15-like 1	4	6
O95373	119.44	IPO7	importin 7	4	6
Q7Z5L9-2	59.4439	IRF2BP2	interferon regulatory factor 2 binding protein 2	4	6
Q14980-4	199.976	NUMA1	nuclear mitotic apparatus protein 1	4	6
P61026	22.5266	RAB10	RAB10, member RAS oncogene family	4	6
P35244	13.5599	RPA3	replication protein A3, 14kDa	4	6
B9EGQ8	189.33	SMARCA4	SWI/SNF related, matrix associated, actin dependent regulator of chromatin, subfamily a, member 4	4	6
Q92973-2	101.244	TNPO1	transportin 1	4	6
Q15819	16.3522	UBE2V2	ubiquitin-conjugating enzyme E2 variant 2	4	6
B7Z5V6	71.7494	GAA	glucosidase, alpha; acid		6
C9IZ01	65.9928	GFM1	G elongation factor, mitochondrial 1		6
B2RDE8	26.7888	HDGF	hepatoma-derived growth factor		6
O43324	19.7983	EEF1E1	eukaryotic translation elongation factor 1 epsilon 1	2	5
B4DXV1	48.0316	ELP3	elongator acetyltransferase complex subunit 3	2	5
Q92896	134.464	GLG1	golgi glycoprotein 1	2	5
O43837	42.1566	IDH3B	isocitrate dehydrogenase 3 (NAD+) beta	2	5
O00425	63.6656	IGF2BP3	insulin-like growth factor 2 mRNA binding protein 3	2	5
O75608-2	22.8606	LYPLA1	lysophospholipase I	2	5
B2R665	59.2047	PPM1G	protein phosphatase, Mg2+/Mn2+ dependent, 1G	2	5
Q9UHX1-4	53.9907	PUF60	poly-U binding splicing factor 60KDa	2	5
P61962	38.9011	DCAF7	DDB1 and CUL4 associated factor 7	2	5
E7EP00	106.556			3	5
Q9BV57	21.4846	ADI1	acireductone dioxygenase 1	3	5
O15511	16.3103	ARPC5	actin related protein 2/3 complex, subunit 5, 16kDa	3	5
B4DPT1	55.2314	ASH2L	ash2 (absent, small, or homeotic)-like (Drosophila)	3	5
Q86VX2-2	22.3975	COMMD7	COMM domain containing 7	3	5
Q96I16	24.5597	EIF2S2	eukaryotic translation initiation factor 2, subunit 2 beta, 38kDa	3	5
B4E1F6	58.2922	GUSB	glucuronidase, beta	3	5
B4DPC0	44.8801	LRRFIP1	leucine rich repeat (in FLII) interacting protein 1	3	5
Q8N983-4	17.8423	MRPL43	mitochondrial ribosomal protein L43	3	5
Q8N1F7-2	79.8317	NUP93	nucleoporin 93kDa	3	5
J3KP29	177.29	NUP98	nucleoporin 98kDa	3	5
Q15102	25.7182	PAFAH1B3	platelet-activating factor acetylhydrolase 1b, catalytic subunit 3 (29kDa)	3	5
P51159	24.8523	RAB27A	RAB27A, member RAS oncogene family	3	5
P49792	357.974	RANBP2	RAN binding protein 2	3	5
Q5TEJ7	19.4206	RPA2	replication protein A2, 32kDa	3	5
P62304	10.7966	SNRPE	small nuclear ribonucleoprotein polypeptide E	3	5
Q99598	33.0917	TSNAX	translin-associated factor X	3	5
Q92556-2	28.7238	ELMO1	engulfment and cell motility 1		5
H3BQZ7	84.6392	HNRNPUL2-BSCL2	HNRNPUL2-BSCL2 readthrough (NMD candidate)		5
E7EQ69	19.299	NAA50	N(alpha)-acetyltransferase 50, NatE catalytic subunit		5
B4DEA3	42.2834	RAD23B	RAD23 homolog B (S. cerevisiae)		5
A8K4W8	17.7782	UBE2L3	ubiquitin-conjugating enzyme E2L 3		5
Q01433-3	88.1424	AMPD2	adenosine monophosphate deaminase 2	2	4
H7C1F6	27.428	C21orf33/LOC102724023	chromosome 21 open reading frame 33	2	4
B4DN77	71.5365	CAPN2	calpain 2, (m/II) large subunit	2	4
B7ZAR0	65.1463	CCDC22	coiled-coil domain containing 22	2	4
B4DP17	17.6797	CNBP	CCHC-type zinc finger, nucleic acid binding protein	2	4
B3KUH7	66.3842	CORO7/CORO7-PAM16	coronin 7	2	4
Q05BZ5	62.9012	CPSF3	cleavage and polyadenylation specific factor 3, 73kDa	2	4
B4DDG3	46.8069	CSTF1	cleavage stimulation factor, 3' pre-RNA, subunit 1, 50kDa	2	4
B7ZLC9	168.326	GEMIN5	gem (nuclear organelle) associated protein 5	2	4
P31937	35.3058	HIBADH	3-hydroxyisobutyrate dehydrogenase	2	4
Q14116-2	21.8817	IL18	interleukin 18	2	4
P61326	17.1528	MAGOH	mago-nashi homolog, proliferation-associated (Drosophila)	2	4
Q96EL3	12.0992	MRPL53	mitochondrial ribosomal protein L53	2	4
C9JDR0	28.1284	NSDHL	NAD(P) dependent steroid dehydrogenase-like	2	4
P35658-2	212.441	NUP214	nucleoporin 214kDa	2	4
C9JXC3	12.7737	OARD1	O-acyl-ADP-ribose deacylase 1	2	4
B4DZX1	81.3596	PANK4	pantothenate kinase 4	2	4
Q29RF7	150.734	PDS5A	PDS5, regulator of cohesion maintenance, homolog A (S. cerevisiae)	2	4
Q8IYS1	47.746	PM20D2	peptidase M20 domain containing 2	2	4
Q96HT3	38.4377	POLR1C	polymerase (RNA) I polypeptide C, 30kDa	2	4
Q2TNB3	27.3313	PSME2	proteasome (prosome, macropain) activator subunit 2 (PA28 beta)	2	4
A6NKZ2	47.0351	RENBP	renin binding protein	2	4
K7ELV2	29.5225	SEH1L	SEH1-like (S. cerevisiae)	2	4
B8ZZU8	12.5193	TCEB2	transcription elongation factor B (SIII), polypeptide 2 (18kDa, elongin B)	2	4
O15187	29.6308	TIAL1	TIA1 cytotoxic granule-associated RNA binding protein-like 1	2	4
O43617	20.2611	TRAPPC3	trafficking protein particle complex 3	2	4
Q53GE7	33.5742	TTC1	tetratricopeptide repeat domain 1	2	4
P46939	394.22	UTRN	utrophin	2	4
A8KA83	27.3	VAPA	VAMP (vesicle-associated membrane protein)-associated protein A, 33kDa	2	4
E9PPU0	264.461				4
Q9P000	21.8054	COMMD9	COMM domain containing 9		4
B3KSZ4	65.218	GATAD2B	GATA zinc finger domain containing 2B		4
W0G8G7	31.5903	HLA-B	major histocompatibility complex, class I, B		4
Q8WYQ7	34.6683	LGALS9	lectin, galactoside-binding, soluble, 9		4
C9J8D4	54.129	MOGS	mannosyl-oligosaccharide glucosidase		4
G5E9W7	36.7829	MRPS22	mitochondrial ribosomal protein S22		4
H0YML5	52.4323	PCK2	phosphoenolpyruvate carboxykinase 2 (mitochondrial)		4
Q8TCS8	85.8966	PNPT1	polyribonucleotide nucleotidyltransferase 1		4
O60216	71.6447	RAD21	RAD21 homolog (S. pombe)		4
Q1JQ76	23.5209	RPL10A	ribosomal protein L10a		4
O14933	17.7572	UBE2L6	ubiquitin-conjugating enzyme E2L 6		4
B7ZVZ1	49.5332	2014-09-08	septin 8		3
A8K4X6	48.3128	ADSL	adenylosuccinate lyase		3
B3KPC7	16.9608	ARPC5L	actin related protein 2/3 complex, subunit 5-like		3
K7ERW9	21.8579	ASNA1	arsA arsenite transporter, ATP-binding, homolog 1 (bacterial)		3
O75531	10.052	BANF1	barrier to autointegration factor 1		3
Q7Z4X0	39.7488	CAB39	calcium binding protein 39		3
Q4G1A8	38.8552	CAMK2D	calcium/calmodulin-dependent protein kinase II delta		3
Q86X55-1	63.4192	CARM1	coactivator-associated arginine methyltransferase 1		3
Q9Y5K6	71.4073	CD2AP	CD2-associated protein		3
Q53EN2	21.294	COMMD1	copper metabolism (Murr1) domain containing 1		3
Q9BTE1	20.1133	DCTN5	dynactin 5 (p25)		3
P30046	12.7037	DDT	D-dopachrome tautomerase		3
P35659-2	38.6807	DEK	DEK proto-oncogene		3
F2Z2A4	16.4125	DNTTIP1	deoxynucleotidyltransferase, terminal, interacting protein 1		3
Q96BY6-3	249.333	DOCK10	dedicator of cytokinesis 10		3
E5RJ11	26.0062	DOK2	docking protein 2, 56kDa		3
Q9NY33-4	79.2582	DPP3	dipeptidyl-peptidase 3		3
E9PC74	78.2974	EIF2B5	eukaryotic translation initiation factor 2B, subunit 5 epsilon, 82kDa		3
A8K6H1	107.108	ERAP1	endoplasmic reticulum aminopeptidase 1		3
Q9Y3D0	17.6521	FAM96B	family with sequence similarity 96, member B		3
Q5D862	247.928	FLG2	filaggrin family member 2		3
E1NZA1	292.558	GCN1L1	GCN1 general control of amino-acid synthesis 1-like 1 (yeast)		3
B7Z4U6	75.7049	GSN	gelsolin		3
B1AK13	31.7143	HMGCL	3-hydroxymethyl-3-methylglutaryl-CoA lyase		3
Q9H0C8	42.8798	ILKAP	integrin-linked kinase-associated serine/threonine phosphatase		3
Q59H74	95.0976	ITGA4	integrin, alpha 4 (antigen CD49D, alpha 4 subunit of VLA-4 receptor)		3
D3DVQ1	63.5016	LETM1	leucine zipper-EF-hand containing transmembrane protein 1		3
Q9Y4Z0	15.3399	LSM4	LSM4 homolog, U6 small nuclear RNA associated (S. cerevisiae)		3
C9JPS1	23.0448	MAD1L1	MAD1 mitotic arrest deficient-like 1 (yeast)		3
Q9BTE3-3	52.619	MCMBP	minichromosome maintenance complex binding protein		3
Q09161	91.7805	NCBP1	nuclear cap binding protein subunit 1, 80kDa		3
Q8TD19	107.1	NEK9	NIMA-related kinase 9		3
B2RAU8	73.5606	NOLC1	nucleolar and coiled-body phosphoprotein 1		3
S4R341	8.04602	NOLC1	nucleolar and coiled-body phosphoprotein 1		3
B4DW31	57.9212	NRBP1	nuclear receptor binding protein 1		3
P22059	89.3646	OSBP	oxysterol binding protein		3
C9JIG9	51.8239	OXSR1	oxidative stress responsive 1		3
P78356	47.3478	PIP4K2B	phosphatidylinositol-5-phosphate 4-kinase, type II, beta		3
B2R6X6	22.0252	PPIF	peptidylprolyl isomerase F		3
F6U1T9	18.1961	PPP3R1	protein phosphatase 3, regulatory subunit B, alpha		3
O75475	60.0667	PSIP1	PC4 and SFRS1 interacting protein 1		3
D6REQ6	25.2925	RNASET2	ribonuclease T2		3
P18077	12.5298	RPL35A	ribosomal protein L35a		3
B4DRA5	83.7562	SEC23B	Sec23 homolog B (S. cerevisiae)		3
P49903	42.8827	SEPHS1	selenophosphate synthetase 1		3
O60271-5	103.149	SPAG9	sperm associated antigen 9		3
B4DMR0	38.2017	STK24	serine/threonine kinase 24		3
Q9UKI8-3	63.9539	TLK1	tousled-like kinase 1		3
Q92900-2	122.958	UPF1	UPF1 regulator of nonsense transcripts homolog (yeast)		3
Q53GS9-2	53.4767	USP39	ubiquitin specific peptidase 39		3
Q9Y6W5	54.2504	WASF2	WAS protein family, member 2		3
B2RCJ6	136.69	WDR11	WD repeat domain 11		3
Q9Y5A9-2	56.8421	YTHDF2	YTH domain family, member 2		3
